# Supplementary material for: Comprehensive Evaluation of Injectability Attributes in OxiFree™ Dermal Fillers: MaiLi® Product Variants and Clinical Case Reports
Source: Gels. 2024 Apr 19;10(4):276. doi: 10.3390/gels10040276 (PMC11049332; doi:10.3390/gels10040276)
Supplement: Supplementary file 1 [file gels-10-00276-s001.zip]

Archive with 1 entries (1 files):
- Gels-2946321 Supplementary Materials.pdf
